# Supplementary material for: Synthesis of Bio-Based Polyurethanes from Functionalized Sunflower Seed Oil
Source: Int J Mol Sci. 2025 Nov 25;26(23):11380. doi: 10.3390/ijms262311380 (PMC12692041; doi:10.3390/ijms262311380)
Supplement: Supplementary file 1 [file ijms-26-11380-s001.zip]

Archive with 1 entries (1 files):
- ijms-3984393-supplementary.pdf
